# Supplementary material for: Dietary composition and fasting regimens differentially impact the gut microbiome and short-chain fatty acid profile in a Pakistani cohort
Source: Front Syst Biol. 2025 Oct 17;5:1622753. doi: 10.3389/fsysb.2025.1622753 (PMC12575385; doi:10.3389/fsysb.2025.1622753)
Supplement: Supplementary file 2 [file DataSheet1.csv]

True_ID	Ext_ID	Condition	Kit_ID	Subject_ID	Time_point	Gender	Birth_city	Province_birth	Current_city	Province_residence	Ethnicity	Socioeconomic_status	Age	BMI	Collection_date	Primary_test_var	Sample_type	Antibiotic_use	Marital_status	Breakfast_five_days_week	Lunch_five_days_week	Dinner_five_days_week	Fried_food_items	Honey_consumption	Mutton_consumption	Fish_consumption	Chicken_consumption	Beef_consumption	Rice_consumption	Naan_roti_five_days_week	Vegetables_consumption	Junkfood_twice_week	Yogurt_consumption	Pickle_consumption	Softcheese_consumption	Buttermilk_consumption	Oatmeal_consumption	Legumes_consumption	Darkchocolate_consumption	Eggs_consumption	Bread_consumption	Milk_consumption	Butter_consumption	Cream_consumption	Lassi_consumption	Cheese_consumption	Desighee_consumption	Freshfruits_consumption_daily	Dryfruits_consumption
SB507SB710	1	RB_T1	NA0018641452	RF_1	One	Male	Islamabad	ICT	Islamabad	ICT	Punjabi	LMC	34	23.4	2021_04_12	Ramadan_fasting	T	No	Married	Yes	Yes	No	No	No	No	No	No	No	No	Yes	No	No	Yes	No	No	No	No	No	No	No	No	Yes	Yes	No	No	No	No	Yes	Yes
SB508SB711	2	RF_T2	NA0019834424	RF_1	Two	Male	Islamabad	ICT	Islamabad	ICT	Punjabi	LMC	34	23.4	2021_05_13	Ramadan_fasting	T	No	Married	Yes	Yes	No	No	No	No	No	No	No	No	Yes	No	No	Yes	No	No	No	No	No	No	No	No	Yes	Yes	No	No	No	No	Yes	Yes
SB501SB705	3	RF_T3	NA0018641418	RF_1	Three	Male	Islamabad	ICT	Islamabad	ICT	Punjabi	LMC	34	23.4	2021_08_15	Ramadan_fasting	T	No	Married	Yes	Yes	No	No	No	No	No	No	No	No	Yes	No	No	Yes	No	No	No	No	No	No	No	No	Yes	Yes	No	No	No	No	Yes	Yes
SB502SB706	4	RB_T1	NA0019834451	RF_2	One	Female	Islamabad	ICT	Islamabad	ICT	Punjabi	LMC	31	19.7	2021_04_11	Ramadan_fasting	T	No	Married	Yes	Yes	Yes	Yes	No	No	No	No	No	No	Yes	No	No	Yes	Yes	No	No	Yes	No	Yes	No	Yes	No	No	Yes	No	No	No	No	Yes
SB503SB707	5	RF_T2	NA0019834470	RF_2	Two	Female	Islamabad	ICT	Islamabad	ICT	Punjabi	LMC	31	19.7	2021_05_14	Ramadan_fasting	T	No	Married	Yes	Yes	Yes	Yes	No	No	No	No	No	No	Yes	No	No	Yes	Yes	No	No	Yes	No	Yes	No	Yes	No	No	Yes	No	No	No	No	Yes
SB504SB708	6	RF_T3	NA0019841680	RF_2	Three	Female	Islamabad	ICT	Islamabad	ICT	Punjabi	LMC	31	19.7	2021_08_14	Ramadan_fasting	T	No	Married	Yes	Yes	Yes	Yes	No	No	No	No	No	No	Yes	No	No	Yes	Yes	No	No	Yes	No	Yes	No	Yes	No	No	Yes	No	No	No	No	Yes
SB505SB709	7	RB_T1	NA0019862405	RF_3	One	Male	Islamabad	ICT	Islamabad	ICT	Punjabi	LC	29	23.4	2021_04_12	Ramadan_fasting	T	No	Single	Yes	No	Yes	Yes	No	No	No	No	No	No	Yes	Yes	No	Yes	Yes	No	No	No	No	No	No	No	No	No	No	No	No	No	Yes	No
SB506SB710	8	RF_T2	NA0018643445	RF_3	Two	Male	Islamabad	ICT	Islamabad	ICT	Punjabi	LC	29	23.4	2021_05_15	Ramadan_fasting	T	No	Single	Yes	No	Yes	Yes	No	No	No	No	No	No	Yes	Yes	No	Yes	Yes	No	No	No	No	No	No	No	No	No	No	No	No	No	Yes	No
SB507SB711	9	RF_T3	NA0018641424	RF_3	Three	Male	Islamabad	ICT	Islamabad	ICT	Punjabi	LC	29	23.4	2021_08_13	Ramadan_fasting	T	No	Single	Yes	No	Yes	Yes	No	No	No	No	No	No	Yes	Yes	No	Yes	Yes	No	No	No	No	No	No	No	No	No	No	No	No	No	Yes	No
SB508SB712	10	RB_T1	NA0019862402	RF_4	One	Female	Islamabad	ICT	Islamabad	ICT	Punjabi	LMC	28	20.6	2021_04_11	Ramadan_fasting	T	No	Single	Yes	Yes	No	Yes	No	No	No	No	No	No	Yes	No	No	No	No	No	No	No	No	No	Yes	No	No	No	No	No	No	Yes	No	Yes
SB501SB706	11	RF_T2	NA0019834426	RF_4	Two	Female	Islamabad	ICT	Islamabad	ICT	Punjabi	LMC	28	20.6	2021_05_16	Ramadan_fasting	T	No	Single	Yes	Yes	No	Yes	No	No	No	No	No	No	Yes	No	No	No	No	No	No	No	No	No	Yes	No	No	No	No	No	No	Yes	No	Yes
SB502SB707	12	RF_T3	NA0018641423	RF_4	Three	Female	Islamabad	ICT	Islamabad	ICT	Punjabi	LMC	28	20.6	2021_08_17	Ramadan_fasting	T	No	Single	Yes	Yes	No	Yes	No	No	No	No	No	No	Yes	No	No	No	No	No	No	No	No	No	Yes	No	No	No	No	No	No	Yes	No	Yes
SB503SB708	13	RB_T1	NA0018641463	RF_5	One	Female	Multan	Punjab	Islamabad	ICT	Punjabi	MC	28	22.6	2021_04_10	Ramadan_fasting	T	No	Single	Yes	Yes	Yes	Yes	No	No	Yes	No	No	Yes	Yes	Yes	Yes	No	No	No	No	No	No	No	No	No	No	No	No	No	Yes	No	No	No
SB504SB709	14	RF_T2	NA0019834463	RF_5	Two	Female	Multan	Punjab	Islamabad	ICT	Punjabi	MC	28	22.6	2021_05_18	Ramadan_fasting	T	No	Single	Yes	Yes	Yes	Yes	No	No	Yes	No	No	Yes	Yes	Yes	Yes	No	No	No	No	No	No	No	No	No	No	No	No	No	Yes	No	No	No
SB505SB710	15	RF_T3	NA0018641417	RF_5	Three	Female	Multan	Punjab	Islamabad	ICT	Punjabi	MC	28	22.6	2021_08_17	Ramadan_fasting	T	No	Single	Yes	Yes	Yes	Yes	No	No	Yes	No	No	Yes	Yes	Yes	Yes	No	No	No	No	No	No	No	No	No	No	No	No	No	Yes	No	No	No
SB506SB711	16	RB_T1	NA0019834448	RF_6	One	Male	Sialkot	Punjab	Sialkot	Punjab	Punjabi	MC	30	25.3	2021_04_12	Ramadan_fasting	T	No	Single	Yes	Yes	Yes	Yes	No	Yes	Yes	No	No	Yes	No	Yes	Yes	Yes	No	No	Yes	No	No	No	Yes	No	Yes	Yes	No	Yes	No	Yes	Yes	No
SB507SB712	17	RF_T2	NA0019862362	RF_6	Two	Male	Sialkot	Punjab	Sialkot	Punjab	Punjabi	MC	30	25.3	2021_05_13	Ramadan_fasting	T	No	Single	Yes	Yes	Yes	Yes	No	Yes	Yes	No	No	Yes	No	Yes	Yes	Yes	No	No	Yes	No	No	No	Yes	No	Yes	Yes	No	Yes	No	Yes	Yes	No
SB508SB701	18	RB_T1	NA0019834456	RF_7	One	Female	Sialkot	Punjab	Islamabad	Punjab	Punjabi	LMC	23	18.5	2021_08_19	Ramadan_fasting	T	No	Single	Yes	Yes	Yes	No	No	No	No	Yes	No	Yes	Yes	Yes	Yes	No	No	No	No	No	No	No	Yes	Yes	Yes	Yes	No	No	No	No	No	No
SB501SB707	19	RF_T2	NA0018641450	RF_7	Two	Female	Sialkot	Punjab	Islamabad	ICT	Punjabi	LMC	23	18.5	2021_04_11	Ramadan_fasting	T	No	Single	Yes	Yes	Yes	No	No	No	No	Yes	No	Yes	Yes	Yes	Yes	No	No	No	No	No	No	No	Yes	Yes	Yes	Yes	No	No	No	No	No	No
SB502SB708	20	RF_T3	NA0018643449	RF_7	Three	Female	Sialkot	Punjab	Islamabad	ICT	Punjabi	LMC	23	18.5	2021_05_15	Ramadan_fasting	T	No	Single	Yes	Yes	Yes	No	No	No	No	Yes	No	Yes	Yes	Yes	Yes	No	No	No	No	No	No	No	Yes	Yes	Yes	Yes	No	No	No	No	No	No
SB503SB709	21	RB_T1	NA0018641445	RF_8	One	Male	Gujranwala	Punjab	Bhopalwala	Punjab	Punjabi	MC	22	26.7	2021_04_13	Ramadan_fasting	T	No	Single	Yes	Yes	Yes	Yes	No	Yes	Yes	No	Yes	Yes	Yes	Yes	No	Yes	No	No	No	No	No	No	Yes	Yes	Yes	Yes	No	No	Yes	Yes	Yes	No
SB504SB710	22	RF_T2	NA0019862386	RF_8	Two	Male	Gujranwala	Punjab	Bhopalwala	Punjab	Punjabi	MC	22	26.7	2021_05_15	Ramadan_fasting	T	No	Single	Yes	Yes	Yes	Yes	No	Yes	Yes	No	Yes	Yes	Yes	Yes	No	Yes	No	No	No	No	No	No	Yes	Yes	Yes	Yes	No	No	Yes	Yes	Yes	No
SB505SB711	23	RF_T3	NA0019862358	RF_8	Three	Male	Gujranwala	Punjab	Bhopalwala	Punjab	Punjabi	MC	22	26.7	2021_08_15	Ramadan_fasting	T	No	Single	Yes	Yes	Yes	Yes	No	Yes	Yes	No	Yes	Yes	Yes	Yes	No	Yes	No	No	No	No	No	No	Yes	Yes	Yes	Yes	Yes	Yes	Yes	Yes	Yes	No
SB506SB712	24	RB_T1	NA0019862382	RF_9	One	Female	Sialkot	Punjab	Pasrur	Punjab	Punjabi	MC	24	22.5	2021_04_10	Ramadan_fasting	T	No	Single	Yes	Yes	Yes	Yes	No	No	Yes	No	No	Yes	No	No	No	Yes	No	No	Yes	No	No	No	Yes	No	Yes	Yes	No	Yes	No	Yes	No	No
SB507SB701	25	RF_T2	NA0019834428	RF_9	Two	Female	Sialkot	Punjab	Pasrur	Punjab	Punjabi	MC	24	22.5	2021_05_14	Ramadan_fasting	T	No	Single	Yes	Yes	Yes	Yes	No	No	Yes	No	No	Yes	No	No	No	Yes	No	No	Yes	No	No	No	Yes	No	Yes	Yes	No	Yes	No	Yes	No	No
SB508SB702	26	RF_T3	NA0018641441	RF_9	Three	Female	Sialkot	Punjab	Pasrur	Punjab	Punjabi	MC	24	22.5	2021_08_13	Ramadan_fasting	T	No	Single	Yes	Yes	Yes	Yes	No	No	Yes	No	No	Yes	No	No	No	Yes	No	No	Yes	No	No	No	Yes	No	Yes	Yes	No	Yes	No	Yes	No	No
SB501SB708	27	RB_T1	NA0019862370	RF_10	One	Female	Gujranwala	Punjab	Gujranwala	Punjab	Punjabi	LMC	26	26.3	2021_04_09	Ramadan_fasting	T	No	Married	Yes	Yes	Yes	Yes	No	No	No	No	No	Yes	Yes	Yes	No	Yes	No	No	No	No	No	No	Yes	No	Yes	No	No	Yes	No	No	No	No
SB502SB709	28	RF_T2	NA0018641448	RF_10	Two	Female	Gujranwala	Punjab	Gujranwala	Punjab	Punjabi	LMC	26	26.3	2021_05_16	Ramadan_fasting	T	No	Married	Yes	Yes	Yes	Yes	No	No	No	No	No	Yes	Yes	Yes	No	Yes	No	No	No	No	No	No	Yes	No	Yes	No	No	Yes	No	No	No	No
SB503SB710	29	RF_T3	NA0019862374	RF_10	Three	Female	Gujranwala	Punjab	Gujranwala	Punjab	Punjabi	LMC	26	26.3	2021_08_08	Ramadan_fasting	T	No	Married	Yes	Yes	Yes	Yes	No	No	No	No	No	Yes	Yes	Yes	No	Yes	No	No	No	No	No	No	Yes	No	Yes	No	No	Yes	No	No	No	No
SB504SB711	30	IB_T1	NA0019862363	IF_1	One	Female	Islamabad	ICT	Islamabad	ICT	Pathan	LMC	29	23	2022_01_08	Intermittent_fasting	T	No	Married	Yes	Yes	Yes	No	No	Yes	Yes	Yes	Yes	Yes	Yes	Yes	No	Yes	No	No	No	No	No	No	Yes	No	Yes	Yes	No	Yes	No	No	Yes	Yes
SB505SB712	31	IF_T2	NA0019841671	IF_1	Two	Female	Islamabad	ICT	Islamabad	ICT	Pathan	LMC	29	23	2022_01_18	Intermittent_fasting	T	No	Married	Yes	Yes	Yes	No	No	Yes	Yes	Yes	Yes	Yes	Yes	Yes	No	Yes	No	No	No	No	No	No	Yes	No	Yes	Yes	No	Yes	No	No	Yes	Yes
SB506SB701	32	IB_T1	NA0018643438	IF_2	One	Female	Mardan	KPK	Islamabad	ICT	Pathan	LC	40	22.4	2022_01_03	Intermittent_fasting	T	No	Married	Yes	Yes	Yes	No	Yes	Yes	Yes	No	Yes	Yes	Yes	Yes	No	Yes	No	No	No	Yes	No	No	No	No	No	No	No	No	No	No	Yes	Yes
SB508SB703	33	IF_T2	NA0019772173	IF_2	Two	Female	Mardan	KPK	Islamabad	ICT	Pathan	LC	40	22.4	2022_01_14	Intermittent_fasting	T	No	Married	Yes	Yes	Yes	No	Yes	Yes	Yes	No	Yes	Yes	Yes	Yes	No	Yes	No	No	No	Yes	No	No	No	No	No	No	No	No	No	No	Yes	Yes
SB501SB709	34	IB_T1	NA0016833986	IF_3	One	Female	Rawlakot, AJK	AJK	Islamabad	ICT	Kashmiri	UMC	28	20.3	2022_01_02	Intermittent_fasting	T	No	Single	Yes	Yes	Yes	Yes	No	No	No	Yes	No	Yes	Yes	Yes	No	No	No	No	No	Yes	No	No	No	No	No	No	No	No	No	No	Yes	No
SB502SB710	35	IF_T2	NA0016818381	IF_3	Two	Female	Rawlakot, AJK	AJK	Islamabad	ICT	Kashmiri	UMC	28	20.3	2022_01_12	Intermittent_fasting	T	No	Single	Yes	Yes	Yes	Yes	No	No	No	Yes	No	Yes	Yes	Yes	No	No	No	No	No	Yes	No	No	No	No	No	No	No	No	No	No	Yes	No
SB503SB711	36	IB_T1	NA0018643459	IF_4	One	Female	Islamabad	ICT	Islamabad	ICT	Pathan	LMC	29	23.3	2022_01_19	Intermittent_fasting	T	No	Single	Yes	No	Yes	No	No	No	Yes	Yes	Yes	Yes	Yes	Yes	No	Yes	No	No	No	Yes	No	No	No	Yes	Yes	No	No	Yes	No	No	Yes	Yes
SB504SB712	37	IF_T2	NA0019845209	IF_4	Two	Female	Islamabad	ICT	Islamabad	ICT	Pathan	LMC	29	23.3	2022_01_30	Intermittent_fasting	T	No	Single	Yes	No	Yes	No	No	No	Yes	Yes	Yes	Yes	Yes	Yes	No	Yes	No	No	No	Yes	No	No	No	Yes	Yes	No	No	Yes	No	No	Yes	Yes
SB505SB701	38	IB_T1	NA0018643476	IF_5	One	Male	Mardan	KPK	Islamabad	ICT	Pathan	MC	27	23.4	2022_02_02	Intermittent_fasting	T	No	Single	Yes	Yes	Yes	No	No	Yes	No	Yes	No	Yes	Yes	Yes	Yes	Yes	No	No	No	No	No	No	Yes	Yes	Yes	No	No	No	No	No	Yes	No
SB506SB702	39	IF_T2	NA0019841716	IF_5	Two	Male	Mardan	KPK	Islamabad	ICT	Pathan	MC	27	23.4	2022_02_12	Intermittent_fasting	T	No	Single	Yes	Yes	Yes	No	No	Yes	No	Yes	No	Yes	Yes	Yes	Yes	Yes	No	No	No	No	No	No	Yes	Yes	Yes	No	No	No	No	No	Yes	No
SB507SB703	40	IB_T1	NA0019834435	IF_6	One	Male	Kohat	KPK	Islamabad	ICT	Pathan	LMC	27	26.7	2022_01_23	Intermittent_fasting	T	No	Single	Yes	Yes	Yes	Yes	Yes	Yes	No	Yes	No	Yes	Yes	Yes	No	Yes	No	No	No	No	No	No	Yes	No	Yes	Yes	No	Yes	No	No	Yes	Yes
SB508SB704	41	IF_T2	NA0019834444	IF_6	Two	Male	Kohat	KPK	Islamabad	ICT	Pathan	LMC	27	26.7	2022_02_03	Intermittent_fasting	T	No	Single	Yes	Yes	Yes	Yes	Yes	Yes	No	Yes	No	Yes	Yes	Yes	No	Yes	No	No	No	No	No	No	Yes	No	Yes	Yes	No	Yes	No	No	Yes	Yes
SB501SB710	42	IB_T1	NA0019841712	IF_7	One	Female	Islamabad	ICT	Islamabad	ICT	Urdu speaking	LMC	37	27.2	2022_01_18	Intermittent_fasting	T	No	Married	Yes	No	Yes	No	No	No	No	No	No	Yes	Yes	Yes	No	No	No	No	No	Yes	No	No	No	Yes	No	No	No	No	No	No	Yes	Yes
SB502SB711	43	IF_T2	NA0019834460	IF_7	Two	Female	Islamabad	ICT	Islamabad	ICT	Urdu speaking	LMC	37	27.2	2022_01_29	Intermittent_fasting	T	No	Married	Yes	No	Yes	No	No	No	No	No	No	Yes	Yes	Yes	No	No	No	No	No	Yes	No	No	No	Yes	No	No	No	No	No	No	Yes	Yes
SB503SB712	44	IB_T1	NA0019862373	IF_8	One	Male	Haveli	AJK	Islamabad	ICT	Kashmiri	LMC	25	23.6	2022_01_05	Intermittent_fasting	T	No	Single	Yes	Yes	Yes	Yes	No	No	Yes	Yes	No	Yes	Yes	Yes	Yes	No	No	No	No	No	No	No	Yes	Yes	Yes	Yes	No	Yes	No	No	Yes	Yes
SB504SB701	45	IF_T2	NA0019845187	IF_8	Two	Male	Haveli	AJK	Islamabad	ICT	Kashmiri	LMC	25	23.6	2022_01_16	Intermittent_fasting	T	No	Single	Yes	Yes	Yes	Yes	No	No	Yes	Yes	No	Yes	Yes	Yes	Yes	No	No	No	No	No	No	No	Yes	Yes	Yes	Yes	No	Yes	No	No	Yes	Yes
SB505SB702	46	IB_T1	NA0019772189	IF_9	One	Male	Mianwali	Punjab	Islamabad	ICT	Saraiki	LC	22	22.8	2022_01_08	Intermittent_fasting	T	No	Single	Yes	Yes	Yes	Yes	No	No	No	Yes	No	Yes	Yes	Yes	Yes	Yes	No	No	No	No	No	No	Yes	Yes	Yes	Yes	No	Yes	No	No	Yes	Yes
SB506SB703	47	IF_T2	NA0019845211	IF_9	Two	Male	Mianwali	Punjab	Islamabad	ICT	Saraiki	LC	22	22.8	2022_01_19	Intermittent_fasting	T	No	Single	Yes	Yes	Yes	Yes	No	No	No	Yes	No	Yes	Yes	Yes	Yes	Yes	No	No	No	No	No	No	Yes	Yes	Yes	Yes	No	Yes	No	No	Yes	Yes
SB507SB704	48	IB_T1	NA0016833992	IF_10	One	Female	Rawalakot	AJK	Rawalakot	AJK	Kashmiri	MC	35	24.7	2022_01_31	Intermittent_fasting	T	No	Married	Yes	Yes	Yes	No	No	No	No	No	No	Yes	Yes	Yes	No	Yes	No	No	No	No	No	No	Yes	Yes	Yes	Yes	No	No	No	Yes	Yes	No
SB508SB705	49	IF_T2	NA0016818432	IF_10	Two	Female	Rawalakot	AJK	Rawalakot	AJK	Kashmiri	MC	35	24.7	2022_02_10	Intermittent_fasting	T	No	Married	Yes	Yes	Yes	No	No	No	No	No	No	Yes	Yes	Yes	No	Yes	No	No	No	No	No	No	Yes	Yes	Yes	Yes	No	No	No	Yes	Yes	No
SB501SB711	50	IB_T1	NA0019834454	IF_11	One	Male	Mianwali	Punjab	Mianwali	Punjab	Saraiki	LMC	26	23.8	2022_01_21	Intermittent_fasting	T	No	Single	Yes	Yes	Yes	Yes	No	No	No	Yes	No	Yes	Yes	Yes	Yes	No	No	No	No	No	No	No	Yes	No	No	No	No	No	No	No	Yes	Yes
SB502SB712	51	IF_T2	NA0019862391	IF_11	Two	Male	Mianwali	Punjab	Mianwali	Punjab	Saraiki	LMC	26	23.8	2022_02_02	Intermittent_fasting	T	No	Single	Yes	Yes	Yes	Yes	No	No	No	Yes	No	Yes	Yes	Yes	Yes	No	No	No	No	No	No	No	Yes	No	No	No	No	No	No	No	Yes	Yes
[truncated: 126 more columns]
